# Supplementary material for: Reaction of Wood Ants to a Large-Scale European Spruce Bark Beetle Outbreak in Temperate Forests
Source: Insects. 2024 Oct 25;15(11):840. doi: 10.3390/insects15110840 (PMC11595269; doi:10.3390/insects15110840)
Supplement: Supplementary file 1 [file insects-15-00840-s001.zip]

Archive with 1 entries (1 files):
- insects-3247346-supplementary.pdf
